# Supplementary material for: Initial acquisition and succession of the cystic fibrosis lung microbiome is associated with disease progression in infants and preschool children
Source: PLoS Pathog. 2018 Jan 18;14(1):e1006798. doi: 10.1371/journal.ppat.1006798 (PMC5773228; doi:10.1371/journal.ppat.1006798)
Supplement: S1 Appendix — (XLSX) [file ppat.1006798.s012.xlsx]

## Sheet: Samples-Clus-Clinic-Metadat-16S
#
#	Sample Identification
#		Column 1 show patient IDs where all corresponding data are within its respective row
#			Prefix M and P denote patient samples, prefix W and WATER denote scope wash and extraction kit negative, respectively
#
#	Patient metadata
#		Columns 2-7 pertain to cluster typing where Cluster determination and proportions of C1, C2, and C3 as well as unresolved proportions are listed
#		Columns 8-21 "Cultured_[Genus]" describe the CFUs of [Genus] found by clinical culture adjacent to "[Genus]_in_16S" as the proportion of 16S sequences (ND = Not detected in sequence data)
#		Columns 22-32 show applicable patient metadata
#			Age shown in years
#			Longitudinal samples as Sample_S1 and Sample_S2 for first and second sampling, respectively
#			InfStat (Infection Status) as culture positive (1) or negative (0) defined as >105 colony forming units/ml of a recognized pathogen
#			tcc (total cell count), neut (neutrophils), il8 (interleukin 8), qpcr (quantitative polymerase chain reaction) are all expressed in log10
#			bwt (bronchial wall thickening), bx (bronchiectasis) as scores i.e. extent ranging from 0-12.
#			shannon diversity for each
#			INC_EX denote whether a sample was INCLUDED or EXCLUDED from statistical comparisons (exclusions only occur with randomly selected T1 or T2 longitudinal samples)
#
#	Bacterial taxonomic information
#		Columns 33-133 are Shannon diversity and the relative proportion of each taxon identified in the study (IE 0.50 = 50% of 16S sequences)
#			Taxa are defined as k__Kingdom;p__Phylum;c__Class;o__Order;f__Family;g__Genus
#
PatientID	CLUSTERDATA						Clincal Culture Data														Patient Metadata											16S Taxa identified from sequencing represented as k__Kingdom;p__Phylum;c__Class;o__Order;f__Family;g__Genus
SampleID	Group	Cluster	C1	C2	C3	Und	Cultured_Enterobacter	Enterobacter_in_16S	Cultured_Haemophilus	Haemophilus_in_16S	Cultured_Moraxella	Moraxella_in_16S	Cultured_Pseudomonas	Pseudomonas_in_16S	Cultured_Staphylococcus	Staphylococcus_in_16S	Cultured_Stenotrophomonas	Xanthomonadaceae_in_16S	Cultured_Streptococcus	Streptococcus_in_16S	Age	longitudinal_S1_S2	InfStat	tcc	neut	bwt	bx	il8	qpcr	shannon	INC_EX	k__Bacteria;p__Acidobacteria;c__Acidobacteria-6;o__iii1-15;f__;g__	k__Bacteria;p__Actinobacteria;c__Actinobacteria;o__Actinomycetales;f__Actinomycetaceae;g__Actinomyces	k__Bacteria;p__Actinobacteria;c__Actinobacteria;o__Actinomycetales;f__Corynebacteriaceae;g__Corynebacterium	k__Bacteria;p__Actinobacteria;c__Actinobacteria;o__Actinomycetales;f__Dermabacteraceae;g__Brachybacterium	k__Bacteria;p__Actinobacteria;c__Actinobacteria;o__Actinomycetales;f__Dermacoccaceae;g__Dermacoccus	k__Bacteria;p__Actinobacteria;c__Actinobacteria;o__Actinomycetales;f__Intrasporangiaceae;g__Terracoccus	k__Bacteria;p__Actinobacteria;c__Actinobacteria;o__Actinomycetales;f__Microbacteriaceae;g__Cryocola	k__Bacteria;p__Actinobacteria;c__Actinobacteria;o__Actinomycetales;f__Microbacteriaceae;g__Curtobacterium	k__Bacteria;p__Actinobacteria;c__Actinobacteria;o__Actinomycetales;f__Micrococcaceae;g__	k__Bacteria;p__Actinobacteria;c__Actinobacteria;o__Actinomycetales;f__Micrococcaceae;g__Microbispora	k__Bacteria;p__Actinobacteria;c__Actinobacteria;o__Actinomycetales;f__Micrococcaceae;g__Micrococcus	k__Bacteria;p__Actinobacteria;c__Actinobacteria;o__Actinomycetales;f__Micrococcaceae;g__Rothia	k__Bacteria;p__Actinobacteria;c__Actinobacteria;o__Actinomycetales;f__Mycobacteriaceae;g__Mycobacterium	k__Bacteria;p__Actinobacteria;c__Actinobacteria;o__Actinomycetales;f__Promicromonosporaceae;g__Xylanimicrobium	k__Bacteria;p__Actinobacteria;c__Actinobacteria;o__Actinomycetales;f__Pseudonocardiaceae;g__Pseudonocardia	k__Bacteria;p__Actinobacteria;c__Actinobacteria;o__Actinomycetales;f__Streptomycetaceae;g__Streptomyces	k__Bacteria;p__Actinobacteria;c__Coriobacteriia;o__Coriobacteriales;f__Coriobacteriaceae;g__Atopobium	k__Bacteria;p__Bacteroidetes;c__Bacteroidia;o__Bacteroidales;f__Bacteroidaceae;g__Bacteroides
M.036F	G3	C3	0.002364	9.1e-05	0.997455	9.1e-05	NA	NA	NA	NA	NA	NA	NA	NA	10000000	0.107091	10000000	0.279455	NA	NA	4.96	NA	1	5.92428	5.49634	12	9	2.73239	3.8215	1.48217	INC	0	0	0	0	0	0	0	0	0	0	0	0	0	0	0	0	0	0
M.051E	G3	C3	0.001636	0.134	0.856182	0.00791	NA	NA	NA	NA	NA	NA	NA	NA	10000000	0.009909	NA	NA	NA	NA	3.97	NA	1	6.14613	4.89971	NA	NA	3.45025	4.42651	1.56527	INC	0	0.001545	0.014273	0	0	0	0	0	0	0	0	0.001364	0	0	0	0	9.1e-05	0.000818
M.052G	G2	C2	0.004	0.816	0.027727	0.152	NA	NA	NA	NA	NA	NA	1000000	9.1e-05	NA	NA	NA	NA	NA	NA	4.49	NA	1	6.35218	5.21729	NA	NA	2.62325	3.44138	3.323	INC	0	0.003545	9.1e-05	0	0	0	0	0	0	0	0	0.030545	0	0	0	0	0.000364	0
M.053D	G1	C1	0.781818	0.13	0.027	0.061	NA	NA	NA	NA	NA	NA	NA	NA	10000000	0.006455	NA	NA	NA	NA	3.96	NA	1	5.94448	4.50915	NA	NA	2.75588	1.81669	3.56285	INC	0	0.000182	0.005818	0	0	0	0	0	0	0	0	0	0	0	0	0	0.000182	0
M.056E	G3	C3	0.002545	0.409	0.581	0.00791	NA	NA	100000000	0.028909	NA	NA	NA	NA	100000000	0.003	NA	NA	100000000	0.328455	4.17	NA	1	6.79588	5.36055	NA	NA	3.8451	3.71068	2.7082	INC	0	0.001545	0.015182	0	0	0	0	0	0	0	0	0.003364	0	0	0	0	0.000273	0
M.063F	G3	C3	0.000273	0.249	0.738091	0.0131	NA	NA	100000000	0.125273	100000000	0.612727	NA	NA	10000000	ND	NA	NA	NA	NA	4.06	NA	1	6.88081	5.92221	NA	NA	3.45939	5.70416	2.97696	INC	0	9.1e-05	9.1e-05	0	0	0	0	0	0	0	0	0.000636	0	0	0	0	0	0
M.064F	G3	C3	0.000182	0.00127	0.998364	0.000182	NA	NA	100000000	0.998364	NA	NA	1000000	ND	NA	NA	NA	NA	NA	NA	4.09	M.064F_S1	1	6.90309	6.45539	NA	NA	4.54407	4.89564	0.207794	EX	0	0	0	0	0	0	0	0	0	0	0	0	0	0	0	0	0	0
M.064G	G3	C3	0.001909	0.00218	0.995636	0.000273	NA	NA	NA	NA	10000000	0.932818	1000000	0.000455	NA	NA	1000000	0.029909	NA	NA	4.44	M.064F_S2	1	7.08814	6.97839	NA	NA	3.5682	4.72741	0.71108	INC	0	9.1e-05	0.003455	0	0	0	0	0	0	0	0	0	0	0	0	0	0	0
M.070F	NA	C3	0.101455	0.00191	0.895909	0.000727	NA	NA	NA	NA	NA	NA	NA	NA	100000000	0.892273	NA	NA	NA	NA	4.97	NA	1	6.33244	5.69417	7	1	2.77085	NA	0.822554	INC	0	9.1e-05	0.000909	0	0	0	0	0	0	0	0	9.1e-05	0.000182	0	0	0	0	0
M.073D	G1	C1	0.784636	0.0365	0.158818	0.0201	NA	NA	NA	NA	NA	NA	NA	NA	NA	NA	NA	NA	NA	NA	3.41	NA	0	5.74036	4.34242	9	5	2.82607	1.44605	3.38418	INC	0	0	0.063091	0	0	0	0	0	0	0	0	0	0	0	0	0	0	0
M.079E	NA	C3	0.006727	0.054	0.934909	0.00436	NA	NA	100000000	0.918091	NA	NA	100000000	0.016182	NA	NA	NA	NA	NA	NA	3.98	NA	1	6.75967	6.30781	NA	NA	4.1383	3.6713	0.949262	INC	0	0	0.000455	0	0	0	0	0	0	0	0	0.002364	0	0	0	0	0	0
M.086D	G2	C2	0.013182	0.867	0.093182	0.0263	NA	NA	NA	NA	NA	NA	NA	NA	NA	NA	NA	NA	NA	NA	1.94	NA	0	5.6902	3.91291	NA	NA	2.38021	NA	2.95458	INC	0	0.002636	0.000545	0	0	0	0	0	0	0	0	0	0	0	0	0	0	0
M.087A	G2	C2	0.017091	0.887	0.053727	0.0421	NA	NA	NA	NA	NA	NA	NA	NA	NA	NA	NA	NA	NA	NA	1.86	NA	0	6.50515	5.64092	10	0	3.2014	NA	3.74556	INC	0	0.000727	0.002273	0	0	0	0	0	0	0	0	0.021455	0	0	0	0	0	0
M.088B	NA	C2	0.010727	0.654	0.231455	0.104	NA	NA	NA	NA	NA	NA	NA	NA	NA	NA	NA	NA	NA	NA	1.94	NA	0	5.87506	4.47712	NA	NA	3.27416	NA	4.26054	INC	0	0.009818	0.000182	0	0	0	0	0	0	0	0	0.027818	0	0	0	0	0	0
M.090C	G2	C2	0.009818	0.965	0.003545	0.0218	100000000	ND	NA	NA	NA	NA	1000000	0.001727	NA	NA	NA	NA	NA	NA	2.03	NA	1	6.80618	5.83434	NA	NA	3.09691	NA	1.35095	INC	0	0.000818	0.000545	0	0	0	0	0	0	0	0	0.008545	0	0	0	0	0	0
M.091B	G1	C1	0.721636	0.107	0.092818	0.079	NA	NA	NA	NA	NA	NA	NA	NA	NA	NA	NA	NA	NA	NA	1	M.091B_S1	0	5.38021	3.20629	2	0	2.5563	1.6937	3.49275	INC	0.012182	9.1e-05	0.014364	0	0	0	0	0	0	0	0.000636	0.003818	0	0	0	0	0	0
M.091D	NA	C1	0.931636	0.0372	0.012909	0.0183	NA	NA	NA	NA	NA	NA	NA	NA	NA	NA	NA	NA	NA	NA	2.97	M.091D_S2	0	6.07188	4.37291	5	0	2.69897	NA	1.98138	EX	0	0	0	0	0	0	0	0	0	0	0	0	0	0	0	0	0	0
M.093C	G2	C2	0.002182	0.888	0.048636	0.0614	NA	NA	NA	NA	NA	NA	NA	NA	NA	NA	NA	NA	NA	NA	1.47	NA	0	6.41996	5.5339	0	0	3.46538	3.71765	4.45395	INC	0	0.002091	0.001182	0	0	0	0	0	0	0	0	0.009909	0	0	0	0	0.000182	0
M.095C	G3	C3	0.000364	0.349	0.627545	0.0232	NA	NA	100000	0.043091	100000000	0.584364	NA	NA	100000000	ND	NA	NA	NA	NA	2	NA	1	5.57978	4.42488	NA	NA	1.60206	4.36368	3.18991	INC	0	0.000545	0	0	0	0	0	0	0	0	0	0.003091	0	0	0	0	0	0
M.096B	G1	C1	0.848	0.0625	0.000818	0.0887	NA	NA	NA	NA	NA	NA	NA	NA	NA	NA	NA	NA	NA	NA	1.18	NA	0	6.38739	5.30804	8	1	3.45025	1.63839	2.9958	INC	0	0	0.000727	0	0	0	0	0	0	0	0	0.000182	0	0	0	0	0	0
M.097B	G1	C1	0.640818	0.0256	0.314636	0.0189	NA	NA	NA	NA	NA	NA	NA	NA	NA	NA	NA	NA	NA	NA	1	NA	0	5.53148	4.09614	3	0	2.17609	1.57034	3.42882	INC	0	0	0.302909	0	0	0	0	0	0	0	9.1e-05	0.000182	0.000909	0	0	0	0	0
M.098A	G1	C1	0.612545	0.0347	0.126818	0.226	NA	NA	NA	NA	NA	NA	NA	NA	NA	NA	NA	NA	NA	NA	0.35	M.098A_S1	0	6.0607	5.22713	4	0	2.34242	1.37776	4.86436	EX	0	0.000545	0.022818	0	0.001636	0.002	0.001	0.007545	0.017818	0	0.002182	9.1e-05	9.1e-05	0	0	0	0	0
M.098B	G2	C2	0.000727	0.847	0.100727	0.0515	NA	NA	100000000	0.100364	NA	NA	NA	NA	NA	NA	NA	NA	NA	NA	1.21	M.098B_S2	1	NA	NA	10	1	2.32222	3.68667	3.88063	INC	0	0.019545	0.000364	0	0	0	0	0	0	0	9.1e-05	0.036091	0	0	0	0	0	0
M.099A	G1	C1	0.963182	9.1e-05	0.005818	0.0309	NA	NA	NA	NA	NA	NA	NA	NA	NA	NA	NA	NA	NA	NA	0.53	M.099A_S1	0	5.30103	3.66839	0	0	1.69897	1.38129	2.66508	INC	0	0	0.000636	0	0	0	0	0	0	0	0	0	0	0	0	0	0	0
M.099B	G1	C1	0.769909	0.0266	0.074182	0.129	NA	NA	NA	NA	NA	NA	NA	NA	NA	NA	NA	NA	NA	NA	1.13	M.099B_S2	0	6.31806	4.31806	8	0	1.47712	1.99745	3.98423	EX	0	0	0.000182	0	0	0	0.014182	0	0	0	0.002636	0	0	0	0	0	0	0
M.100B	G1	C1	0.977727	0.00773	0.006818	0.00773	NA	NA	NA	NA	NA	NA	NA	NA	NA	NA	NA	NA	NA	NA	1.06	NA	0	5.92942	3.92942	11	1	3.04532	1.30356	2.44011	INC	0	0	0.003364	0	0	0	0	0	0	0	0	0	0.000182	0	0	0	0	0
M.101B	NA	C2	0.244	0.702	0.025273	0.0285	NA	NA	NA	NA	NA	NA	NA	NA	NA	NA	NA	NA	NA	NA	1.98	NA	0	6.10721	5.13537	NA	NA	3.07555	NA	2.39769	INC	0	0.019	0	0	0	0	0	0	0	0	0	0.004364	0	0	0	0	0	0
M.102B	NA	C1	0.725	0.00218	0.199091	0.0737	NA	NA	NA	NA	NA	NA	NA	NA	NA	NA	NA	NA	NA	NA	1.17	M.102B_S1	0	5.47712	4.50529	9	0	NA	NA	3.15271	EX	0	0	0.012	0	0	0	0	0	0	0	0	0	0	0	0.041182	0	0	0
M.102C	NA	C1	0.776727	0.0851	0.098182	0.04	NA	NA	NA	NA	NA	NA	NA	NA	NA	NA	NA	NA	NA	NA	1.95	M.102B_S2	0	5.30103	4.30103	NA	NA	3.43136	1.77202	3.23365	INC	0	0	0.058636	0	0	0	0	0	0	0	0	0.000273	0	0	0	0	0	0
M.103B	G2	C2	0.001	0.752	0.185364	0.0612	NA	NA	100000000	0.182455	NA	NA	NA	NA	NA	NA	NA	NA	NA	NA	1.15	NA	1	5.30103	4.62325	11	3	4.14613	5.57897	4.40941	INC	0	0.009909	0	0	0	0	0	0	0	0	0	0.015909	0	0	0	0	0	0
M.104A	G1	C2	0.342909	0.443	0.185364	0.0291	NA	NA	NA	NA	1000000	0.170818	NA	NA	NA	NA	NA	NA	1000000	0.269909	1.1	NA	1	5.99123	4.99123	9	1	2.96848	NA	3.86511	INC	0	0.000909	9.1e-05	0	0.000364	0	0	0	0	0	0	0.001818	0	0	0	0	9.1e-05	0
M.105B	G3	C1	0.609091	0.376	0.015182	0.000182	NA	NA	NA	NA	NA	NA	NA	NA	NA	NA	NA	NA	NA	NA	0.55	M.105B_S1	0	5.57978	4.71555	4	1	3.3962	1.32764	2.09534	INC	0	0	0.015	0	0	0	0	0	0	0	0	0.000818	0	0	0	0	0	0
M.105C	G2	C2	0.025	0.914	0.032182	0.0286	NA	NA	100000000	0.027636	NA	NA	NA	NA	NA	NA	NA	NA	NA	NA	1.26	M.105C_S2	1	5	2.51851	8	3	2.90849	NA	2.44179	EX	0	0.010545	0.001545	0	0	0	0	0	0	0	0	0.016636	0	0	0	0	0	0
M.107B	NA	C1	0.900636	0.00464	0.000545	0.0942	NA	NA	NA	NA	NA	NA	NA	NA	NA	NA	NA	NA	NA	NA	1.06	NA	0	5.36173	3.99822	9	1	2.04139	NA	2.25704	INC	0	0	0.000364	0	0	0	0	0	0	0	0	0	0	0	0	0	0	0
P.122F	NA	C2	0.006	0.847	0.079727	0.067	NA	NA	NA	NA	NA	NA	NA	NA	NA	NA	NA	NA	NA	NA	4.27	NA	0	6.52634	5.00346	8	0	2.27875	3.27441	4.13509	INC	0	0.009545	0.003	0	0	0	0	0	0	0	0	0.014455	0	0	0	0	0.001636	0
P.123E	NA	C1	0.399909	0.158	0.332	0.11	NA	NA	NA	NA	NA	NA	NA	NA	NA	NA	NA	NA	NA	NA	4.41	NA	0	5.83885	4.64025	12	2	2.25527	2.5027	3.99685	INC	0.024727	0.014	0	0	0	0	0	0	0	0	0	9.1e-05	0	0	0	0	0	0
P.124F	NA	C2	0.302182	0.547	0.061455	0.0897	NA	NA	NA	NA	NA	NA	NA	NA	NA	NA	NA	NA	NA	NA	4.99	NA	0	6.58433	5.2833	5	0	2	NA	5.1997	INC	0	0.007909	0.002455	0	0	0	0.003909	0	0.006909	0	0	0.026909	0	0	0	0	0	0
P.125F	NA	C1	0.886818	0.0671	0.032364	0.0137	NA	NA	NA	NA	NA	NA	NA	NA	NA	NA	NA	NA	NA	NA	4.26	NA	0	6.49693	5.01937	11	5	3.38561	1.2579	2.51147	INC	0	0	0.021545	0	0	0	0	0	0	0	0	0	0	0	0	0	0	0
P.127E	NA	C1	0.916545	0.0279	0.031091	0.0245	NA	NA	NA	NA	NA	NA	NA	NA	NA	NA	NA	NA	NA	NA	4.07	NA	0	6.734	4.95672	NA	NA	1.69897	NA	2.98802	INC	0	0.000455	0.029	0	0	0	0	0	0	0	0.000909	0	0	0	0	0	0	0
P.129E	NA	C3	0.129727	0.0715	0.747455	0.0514	NA	NA	NA	NA	NA	NA	NA	NA	NA	NA	NA	NA	NA	NA	4.25	NA	0	6.86451	6.45558	12	4	3.31387	1.82724	4.13655	INC	0	0.001545	0.569364	0.001455	0.000182	0	0	0	0	0	0.001273	0.003545	0	0	0	0	0	0
P.133F	NA	C3	0.001545	0.000273	0.990455	0.00773	NA	NA	NA	NA	NA	NA	1000000	0.990091	NA	NA	NA	NA	NA	NA	4.69	NA	1	7.2634	6.99844	12	10	3.51188	5.1435	0.568123	INC	0	0	9.1e-05	0	0	0	0	0	0	0	0	9.1e-05	0	0	0	0	0	0
P.135E	NA	C3	0.321182	0.186	0.445545	0.0475	NA	NA	NA	NA	NA	NA	NA	NA	NA	NA	NA	NA	NA	NA	3.93	NA	0	6.03342	4.59809	10	2	2.23045	2.00857	3.31863	INC	0	9.1e-05	0.002545	0	0	0	0	0	0	0	0.002364	0.000182	0	0	0	0	0	0
P.141D	NA	C2	0.037545	0.831	0.089909	0.0411	NA	NA	NA	NA	NA	NA	NA	NA	NA	NA	NA	NA	NA	NA	3.12	NA	0	6.75051	5.67115	8	0	3.11059	3.12877	4.18144	INC	0	0.010364	0	0	0	0	0	0	0	0	0	0.002455	0	0	0	0	0	0
P.152D	NA	C2	0.003091	0.718	0.255273	0.0236	NA	NA	NA	NA	NA	NA	NA	NA	NA	NA	NA	NA	NA	NA	3.23	NA	0	6.25768	4.85974	11	4	2.49136	3.49515	3.84154	INC	0	0.012273	0	0	0	0	0	0	0	0	0	0.007818	0	0	0	0	0.000727	0
P.172B	NA	C2	0.006273	0.845	0.130636	0.0179	NA	NA	NA	NA	NA	NA	NA	NA	NA	NA	NA	NA	NA	NA	1.01	NA	0	6.08279	4.20664	7	3	2.87506	4.0725	3.64036	INC	0	0.008	0	0	0	0	0	0	0	0	0	0.034182	0	0	0	0	0	0
P.178B	NA	C1	0.760636	0.0103	0.043364	0.186	NA	NA	NA	NA	NA	NA	NA	NA	NA	NA	NA	NA	NA	NA	0.97	NA	0	6.18184	4.18184	7	1	2.69897	1.49177	4.66533	INC	0	0	0.005091	0	0	0	0.014636	0.005455	0.007364	0.001	0.004	0	0	0	0	0.001636	0	0
P.179C	NA	C2	0.006455	0.852	0.07	0.072	NA	NA	NA	NA	NA	NA	NA	NA	NA	NA	NA	NA	NA	NA	1.26	P.179C_S1	0	6.87795	5.54726	9	1	3.20952	4.33634	4.30445	INC	0	0.001	0.000545	0	0	0	0	0	0	0	0	0.010273	0	0	0	0	0.000455	0
P.179D	NA	C2	0.000182	0.722	0.250545	0.0271	NA	NA	NA	NA	NA	NA	NA	NA	NA	NA	NA	NA	NA	NA	1.95	P.179D_S2	0	6.47857	5.87074	9	1	3.54158	4.90229	4.36784	EX	0	0.000364	0.002182	0	0	0	0	0	0	0	0	0.004909	0	0	0	0	0	0
P.182B	NA	C2	0.090545	0.827	0.063545	0.0189	NA	NA	NA	NA	NA	NA	NA	NA	NA	NA	NA	NA	NA	NA	0.98	NA	0	6.63949	5.24155	10	0	2.88081	NA	3.12419	INC	9.1e-05	0.005545	0	0	0	0	0	0	0	0	0	0.036818	0	0	0	0	0	0
P.187C	NA	C2	0	0.82	0.143364	0.0365	NA	NA	NA	NA	NA	NA	NA	NA	NA	NA	NA	NA	NA	NA	1.88	NA	0	6.04532	NA	6	1	2.36173	5.19249	3.99268	INC	0	0.001727	0	0	0	0	0	0	0	0	0	0.002	0	0	0	0	0	0
P.189A	NA	C1	0.923364	0.0274	0.047545	0.00173	NA	NA	NA	NA	NA	NA	NA	NA	NA	NA	NA	NA	NA	NA	0.29	NA	0	5.07918	3.20303	5	1	1.69897	NA	2.73923	INC	0	0	0.007545	0	0	0	0	0	0	0	0	0	0	0	0	0	0	0
P.201A	NA	C1	0.743182	0.00882	0.061636	0.186	NA	NA	NA	NA	NA	NA	NA	NA	NA	NA	NA	NA	NA	NA	0.57	NA	0	5.89763	4.42007	0	0	1.69897	1.41679	4.57624	INC	0	0	0.004455	0.016909	0	0	0.002091	0	0	0	0.001818	0.001455	0	0.000182	0	0.006091	0	0
P.209A	NA	C2	0.011455	0.637	0.339182	0.0119	NA	NA	NA	NA	NA	NA	NA	NA	NA	NA	NA	NA	NA	NA	1.13	NA	0	6.9652	6.66417	5	0	3.4843	3.26453	3.68396	INC	0	0	0	0	0	0	0	0	0	0	0.000182	0.001636	0	0	0	0	0	0
W.PIC.197C	NA	NA	NA	NA	NA	NA	NA	NA	NA	NA	NA	NA	NA	NA	NA	NA	NA	NA	NA	NA	NA	NA	NA	NA	NA	NA	NA	NA	1.59849	NA	INC	0	0	0.056091	0	0	0	0	0	0	0	0.000182	0	0	0	0	0	0	0
W.PIN.139A	NA	NA	NA	NA	NA	NA	NA	NA	NA	NA	NA	NA	NA	NA	NA	NA	NA	NA	NA	NA	NA	NA	NA	NA	NA	NA	NA	NA	1.54765	NA	INC	0	0	0.000182	0	0	0	0	0	0	0	0	0.020091	0	0	0	0	0	0
WATER	NA	NA	NA	NA	NA	NA	NA	NA	NA	NA	NA	NA	NA	NA	NA	NA	NA	NA	NA	NA	NA	NA	NA	NA	NA	NA	NA	NA	1.75527	NA	INC	0	0	0	0	0	0	0	0	0	0	0	0	0	0	0	0	0	0
[truncated: 83 more columns]
